# Supplementary material for: Automatic design and optimization of educational space for autistic children based on deep neural network and affordance theory
Source: PeerJ Comput Sci. 2023 Mar 28;9:e1303. doi: 10.7717/peerj-cs.1303 (PMC10280554; doi:10.7717/peerj-cs.1303)
Supplement: Supplemental Information 1 [file peerj-cs-09-1303-s001.zip]

Archive with 21 entries (17 files):
- code/
- code/__init__.py
- code/data/
- code/data/mr/
- code/data/mr/MR.task.test
- code/data/mr/MR.task.test.labels
- code/data/mr/MR.task.test.sentences
- code/data/mr/MR.task.train
- code/data/mr/MR.task.train.labels
- code/data/mr/MR.task.train.sentences
- code/data/mr/MR.task.unlabel
- code/evaluate_batch.py
- code/main_batch.py
- code/nnet/
- code/nnet/.DS_Store
- code/nnet/__init__.py
- code/nnet/blstm.py
- code/nnet/lstm.py
- code/preprocessing.py
- code/yutils.py
- dataset.txt
