# Supplementary material for: Automatic design and optimization of educational space for autistic children based on deep neural network and affordance theory
Source: PeerJ Comput Sci. 2023 Mar 28;9:e1303. doi: 10.7717/peerj-cs.1303 (PMC10280554; doi:10.7717/peerj-cs.1303)
Supplement: Supplemental Information 1 [file peerj-cs-09-1303-s001.zip › dataset.txt]

address：https://tianchi.aliyun.com/specials/promotion/alibaba-3d-scene-dataset
